# Supplementary material for: A comprehensive experimental comparison between federated and centralized learning
Source: Database (Oxford). 2025 Mar 19;2025:baaf016. doi: 10.1093/database/baaf016 (PMC11928227; doi:10.1093/database/baaf016)
Supplement: baaf016_Supp [file baaf016_supp.zip]

Archive with 42 entries (42 files):
- suppl_data/2c_IID_dist.jpg
- suppl_data/ABL1_dist.jpg
- suppl_data/ABL1_LR.jpg
- suppl_data/AML_before.jpg
- suppl_data/AML_revisited.jpg
- suppl_data/AUC_A2.jpg
- suppl_data/AUC_ABL1.jpg
- suppl_data/AUC_fashionMNIST.jpg
- suppl_data/AUC_KDR.jpg
- suppl_data/AUC_MNIST2.jpg
- suppl_data/AUC_MNIST4.jpg
- suppl_data/CNN_KDR.jpg
- suppl_data/fashion_MNIST_ci_dist.jpg
- suppl_data/fashion_MNIST_ci_dist_stacked.jpg
- suppl_data/KDR_dist.jpg
- suppl_data/LR_AML.jpg
- suppl_data/LR_AML_post.jpg
- suppl_data/MNIST2_ci_dist.jpg
- suppl_data/MNIST2_CNN.jpg
- suppl_data/MNIST2_FNN_CI_heatmap.jpg
- suppl_data/MNIST2_FNN_IID_heatmap.jpg
- suppl_data/MNIST2_lrate.jpg
- suppl_data/MNIST2_lrate2.jpg
- suppl_data/MNIST2_SVM.jpg
- suppl_data/MNIST4_ci_dist.jpg
- suppl_data/MNIST4_IID_dist.jpg
- suppl_data/MNIST4_SI_dist.jpg
- suppl_data/MNM.jpg
- suppl_data/MNM_orig_dist.jpg
- suppl_data/MNM_strat_dist.jpg
- suppl_data/oup-authoring-template.cls
- suppl_data/reference.bib
- suppl_data/Suppl_Table_1.docx
- suppl_data/Suppl_table_2.docx
- suppl_data/Suppl_table_3.docx
- suppl_data/Suppl_table_4.docx
- suppl_data/Suppl_table_5.docx
- suppl_data/supplement.tex
- suppl_data/SVM_lrates.jpg
- suppl_data/tsne_ABL1.jpg
- suppl_data/tsne_KDR.jpg
- Supplemental Appendix.docx
