# Supplementary material for: A comprehensive experimental comparison between federated and centralized learning
Source: Database (Oxford). 2025 Mar 19;2025:baaf016. doi: 10.1093/database/baaf016 (PMC11928227; doi:10.1093/database/baaf016)
Supplement: baaf016_Supp [file baaf016_supp.zip › suppl_data/reference.bib]

@InProceedings{SCAFFOLD,
  title = 	 {{SCAFFOLD}: Stochastic Controlled Averaging for Federated Learning},
  author =       {Karimireddy, Sai Praneeth and Kale, Satyen and Mohri, Mehryar and Reddi, Sashank and Stich, Sebastian and Suresh, Ananda Theertha},
  booktitle = 	 {Proceedings of the 37th International Conference on Machine Learning},
  pages = 	 {5132--5143},
  year = 	 {2020},
  editor = 	 {III, Hal Daumé and Singh, Aarti},
  volume = 	 {119},
  series = 	 {Proceedings of Machine Learning Research},
  month = 	 {13--18 Jul},
  publisher =    {PMLR},
  pdf = 	 {http://proceedings.mlr.press/v119/karimireddy20a/karimireddy20a.pdf},
  url = 	 {https://proceedings.mlr.press/v119/karimireddy20a.html},
}

@article{Zhao,
archivePrefix = {arXiv},
arxivId = {1806.00582v2},
author = {Zhao, Yue and Li, Meng and Lai, Liangzhen and Suda, Naveen and Civin, Damon and Chandra, Vikas},
eprint = {1806.00582v2},
title = {{Federated Learning with Non-IID Data}},
year = {2018},
journal={arXiv preprint arXiv:1806.00582}
}

@article{fsimul1,
author = {Linardos, Akis and Kushibar, Kaisar and Walsh, Sean and Gkontra, Polyxeni and Lekadir, Karim},
doi = {10.1038/s41598-022-07186-4},
issn = {20452322},
journal = {Scientific Reports},
keywords = {read},
month = {dec},
number = {1},
pmid = {35241683},
publisher = {Nature Research},
title = {{Federated learning for multi-center imaging diagnostics: a simulation study in cardiovascular disease}},
volume = {12},
year = {2022}
}

@article{fsimul2,

author = {Salam, Mustafa Abdul and Taha, Sanaa and Ramadan, Mohamed},
doi = {10.1371/journal.pone.0252573},
issn = {19326203},
journal = {PLoS ONE},
month = {jun},
number = {6 June},
pmid = {34101762},
publisher = {Public Library of Science},
title = {{COVID-19 detection using federated machine learning}},
volume = {16},
year = {2021}
}


@InProceedings{fedAVG,
  title = 	 {{Communication-Efficient Learning of Deep Networks from Decentralized Data}},
  author = 	 {McMahan, Brendan and Moore, Eider and Ramage, Daniel and Hampson, Seth and Arcas, Blaise Aguera y},
  booktitle = 	 {Proceedings of the 20th International Conference on Artificial Intelligence and Statistics},
  pages = 	 {1273--1282},
  year = 	 {2017},
  editor = 	 {Singh, Aarti and Zhu, Jerry},
  volume = 	 {54},
  series = 	 {Proceedings of Machine Learning Research},
  month = 	 {20--22 Apr},
  publisher =    {PMLR},
  pdf = 	 {http://proceedings.mlr.press/v54/mcmahan17a/mcmahan17a.pdf},
  url = 	 {https://proceedings.mlr.press/v54/mcmahan17a.html},

}

@article{sklearn,
 title={Scikit-learn: Machine Learning in {P}ython},
 author={Pedregosa, F. and Varoquaux, G. and Gramfort, A. and Michel, V.
         and Thirion, B. and Grisel, O. and Blondel, M. and Prettenhofer, P.
         and Weiss, R. and Dubourg, V. and Vanderplas, J. and Passos, A. and
         Cournapeau, D. and Brucher, M. and Perrot, M. and Duchesnay, E.},
 journal={Journal of Machine Learning Research},
 volume={12},
 pages={2825--2830},
 year={2011}
}

@INPROCEEDINGS{trees,

  author={Zhao, Lingchen and Ni, Lihao and Hu, Shengshan and Chen, Yaniiao and Zhou, Pan and Xiao, Fu and Wu, Libing},

  booktitle={IEEE INFOCOM 2018 - IEEE Conference on Computer Communications}, 

  title={InPrivate Digging: Enabling Tree-based Distributed Data Mining with Differential Privacy}, 

  year={2018},

  volume={},

  number={},

  pages={2087-2095},

  doi={10.1109/INFOCOM.2018.8486352}}


@article{fashion_MNIST,
  author    = {Han Xiao and
               Kashif Rasul and
               Roland Vollgraf},
  title     = {Fashion-MNIST: a Novel Image Dataset for Benchmarking Machine Learning
               Algorithms},
  journal   = {CoRR},
  volume    = {abs/1708.07747},
  year      = {2017},
  url       = {http://arxiv.org/abs/1708.07747},
  eprinttype = {arXiv},
  eprint    = {1708.07747},
  timestamp = {Mon, 13 Aug 2018 16:47:27 +0200},
  biburl    = {https://dblp.org/rec/journals/corr/abs-1708-07747.bib},
  bibsource = {dblp computer science bibliography, https://dblp.org}
}

@ARTICLE{MNIST,  author={Lecun, Y. and Bottou, L. and Bengio, Y. and Haffner, P.},  journal={Proceedings of the IEEE},   title={Gradient-based learning applied to document recognition},   year={1998},  volume={86},  number={11},  pages={2278-2324},  doi={10.1109/5.726791}}

@article{cross_entropy,
    author = {Kiprono Elijah Koech},
    title = {Cross-Entropy Loss Function},
    journal = {towards data science},
    year = {2020},
    url = {https://towardsdatascience.com/cross-entropy-loss-function-f38c4ec8643e}
}

@article{pca,
    author = {Michael Galarnyk},
    journal = {towards data science},
    title = {PCA using Python (scikit-learn)},
    year = {2017},
    url = {https://towardsdatascience.com/pca-using-python-scikit-learn-e653f8989e60}
}

@InProceedings{vantage6,
  author    = {Moncada-Torres, Arturo and Martin, Frank and Sieswerda, Melle and van Soest, Johan and Geleijnse, Gijs},
  booktitle = {AMIA Annual Symposium Proceedings},
  date      = {2020},
  title     = {VANTAGE6: an open source priVAcy preserviNg federaTed leArninG infrastructurE for Secure Insight eXchange},
  year      = {2020},
  pages     = {870--877},
}

@misc{vantage6Repo,
  title = {vantage6 repository},
  url = {https://doi.org/10.5281/zenodo.3686944},
  author = {Frank Martin and Melle Sieswerda and Hasan Alradhi, et al.},
  note = {Accessed: 2021-09-08}
}

@article{fedPCA,
author = {Grammenos, Andreas and Mendoza-Smith, Rodrigo and Crowcroft, Jon and Mascolo, Cecilia},
journal = {Advances in Neural Information Processing Systems},
pages = {6453----6464},
title = {{Federated Principal Component Analysis}},
volume = {33},
year = {2020}
}


@article{kinase,
author = {Merget, Benjamin and Turk, Samo and Eid, Sameh and Rippmann, Friedrich and Fulle, Simone},
title = {Profiling Prediction of Kinase Inhibitors: Toward the Virtual Assay},
journal = {Journal of Medicinal Chemistry},
volume = {60},
number = {1},
pages = {474-485},
year = {2017},
doi = {10.1021/acs.jmedchem.6b01611},
note ={PMID: 27966949},
URL = { 
        https://doi.org/10.1021/acs.jmedchem.6b01611
},
eprint = { 
        https://doi.org/10.1021/acs.jmedchem.6b01611
}

}


@article{MNM,
  title={Multi-centre, multi-vendor and multi-disease cardiac segmentation: the M\&Ms challenge},
  author={Campello, Victor M and Gkontra, Polyxeni and Izquierdo, Cristian and Martin-Isla, Carlos and Sojoudi, Alireza and Full, Peter M and Maier-Hein, Klaus and Zhang, Yao and He, Zhiqiang and Ma, Jun and others},
  journal={IEEE Transactions on Medical Imaging},
  volume={40},
  number={12},
  pages={3543--3554},
  year={2021},
  publisher={IEEE}
}

@article{dropout,
  title={Improving neural networks by preventing co-adaptation of feature detectors},
  author={Hinton, Geoffrey E and Srivastava, Nitish and Krizhevsky, Alex and Sutskever, Ilya and Salakhutdinov, Ruslan R},
  journal={arXiv preprint arXiv:1207.0580},
  year={2012}
}

@article{MNM_FL,
author = {Grammenos, Andreas and Mendoza-Smith, Rodrigo and Crowcroft, Jon and Mascolo, Cecilia},
journal = {Advances in Neural Information Processing Systems},
pages = {6453----6464},
title = {{Federated Principal Component Analysis}},
volume = {33},
year = {2020}
}

@article{AML,
  title={Scalable prediction of acute myeloid leukemia using high-dimensional machine learning and blood transcriptomics},
  author={Warnat-Herresthal, Stefanie and Perrakis, Konstantinos and Taschler, Bernd and Becker, Matthias and Ba{\ss}ler, Kevin and Beyer, Marc and G{\"u}nther, Patrick and Schulte-Schrepping, Jonas and Seep, Lea and Klee, Kathrin and others},
  journal={Iscience},
  volume={23},
  number={1},
  year={2020},
  publisher={Elsevier}
}

﻿@Article{swarm,
author={Warnat-Herresthal, Stefanie
and Schultze, Hartmut
and Shastry, Krishnaprasad Lingadahalli
et. al.
},
title={Swarm Learning for decentralized and confidential clinical machine learning},
journal={Nature},
year={2021},
month={Jun},
day={01},
volume={594},
number={7862},
pages={265-270},
issn={1476-4687},
doi={10.1038/s41586-021-03583-3},
url={https://doi.org/10.1038/s41586-021-03583-3}
}

@Inbook{swarm_review,
author="Chakraborty, Amrita
and Kar, Arpan Kumar",
editor="Patnaik, Srikanta
and Yang, Xin-She
and Nakamatsu, Kazumi",
title="Swarm Intelligence: A Review of Algorithms",
bookTitle="Nature-Inspired Computing and Optimization: Theory and Applications",
year="2017",
publisher="Springer International Publishing",
address="Cham",
pages="475--494",
isbn="978-3-319-50920-4",
doi="10.1007/978-3-319-50920-4_19",
url="https://doi.org/10.1007/978-3-319-50920-4_19"
}

@article{distributed_review,
title = {A survey of distributed optimization},
journal = {Annual Reviews in Control},
volume = {47},
pages = {278-305},
year = {2019},
issn = {1367-5788},
doi = {https://doi.org/10.1016/j.arcontrol.2019.05.006},
url = {https://www.sciencedirect.com/science/article/pii/S1367578819300082},
author = {Tao Yang and Xinlei Yi and Junfeng Wu and Ye Yuan and Di Wu and Ziyang Meng and Yiguang Hong and Hong Wang and Zongli Lin and Karl H. Johansson},
keywords = {Distributed optimization, Coordination of distributed energy resources},
}

@ARTICLE{distSGD,

  author={Nedic, Angelia and Ozdaglar, Asuman},

  journal={IEEE Transactions on Automatic Control}, 

  title={Distributed Subgradient Methods for Multi-Agent Optimization}, 

  year={2009},

  volume={54},

  number={1},

  pages={48-61},

  doi={10.1109/TAC.2008.2009515}}


@article{review_hype,
  author    = {Qinbin Li and
               Zeyi Wen and
               Zhaomin Wu and
               Sixu Hu and
               Naibo Wang and
               Xu Liu and
               Bingsheng He},
  title     = {A Survey on Federated Learning Systems: Vision, Hype and Reality for
               Data Privacy and Protection},
  journal   = {CoRR},
  volume    = {abs/1907.09693},
  year      = {2019},
  url       = {http://arxiv.org/abs/1907.09693},
  eprinttype = {arXiv},
  eprint    = {1907.09693},
  timestamp = {Tue, 02 Nov 2021 07:45:37 +0100},
  biburl    = {https://dblp.org/rec/journals/corr/abs-1907-09693.bib},
  bibsource = {dblp computer science bibliography, https://dblp.org}
}

@ARTICLE{review_challenges,

  author={Li, Tian and Sahu, Anit Kumar and Talwalkar, Ameet and Smith, Virginia},

  journal={IEEE Signal Processing Magazine}, 

  title={Federated Learning: Challenges, Methods, and Future Directions}, 

  year={2020},

  volume={37},

  number={3},

  pages={50-60},

  doi={10.1109/MSP.2020.2975749}}


@InProceedings{fedAVG_analysis,
  title = 	 {Tighter Theory for Local SGD on Identical and Heterogeneous Data},
  author =       {Khaled, Ahmed and Mishchenko, Konstantin and Richtarik, Peter},
  booktitle = 	 {Proceedings of the Twenty Third International Conference on Artificial Intelligence and Statistics},
  pages = 	 {4519--4529},
  year = 	 {2020},
  editor = 	 {Chiappa, Silvia and Calandra, Roberto},
  volume = 	 {108},
  series = 	 {Proceedings of Machine Learning Research},
  month = 	 {26--28 Aug},
  publisher =    {PMLR},
  pdf = 	 {http://proceedings.mlr.press/v108/bayoumi20a/bayoumi20a.pdf},
  url = 	 {https://proceedings.mlr.press/v108/bayoumi20a.html},

}

@article{fedAVG_analysis2,
  author    = {Farzin Haddadpour and
               Mehrdad Mahdavi},
  title     = {On the Convergence of Local Descent Methods in Federated Learning},
  journal   = {CoRR},
  volume    = {abs/1910.14425},
  year      = {2019},
  url       = {http://arxiv.org/abs/1910.14425},
  eprinttype = {arXiv},
  eprint    = {1910.14425},
  timestamp = {Mon, 04 Nov 2019 09:10:30 +0100},
  biburl    = {https://dblp.org/rec/journals/corr/abs-1910-14425.bib},
  bibsource = {dblp computer science bibliography, https://dblp.org}
}

@article{FedProx,
  author    = {Anit Kumar Sahu and
               Tian Li and
               Maziar Sanjabi and
               Manzil Zaheer and
               Ameet Talwalkar and
               Virginia Smith},
  title     = {On the Convergence of Federated Optimization in Heterogeneous Networks},
  journal   = {CoRR},
  volume    = {abs/1812.06127},
  year      = {2018},
  url       = {http://arxiv.org/abs/1812.06127},
  eprinttype = {arXiv},
  eprint    = {1812.06127},
  timestamp = {Wed, 23 Dec 2020 09:35:18 +0100},
  biburl    = {https://dblp.org/rec/journals/corr/abs-1812-06127.bib},
  bibsource = {dblp computer science bibliography, https://dblp.org}
}

@article{comm_efficiency,
  author    = {Jakub Kone{\v{c}}n{\'y} and
               H. Brendan McMahan and
               Felix X. Yu and
               Peter Richt{\'{a}}rik and
               Ananda Theertha Suresh and
               Dave Bacon},
  title     = {Federated Learning: Strategies for Improving Communication Efficiency},
  journal   = {CoRR},
  volume    = {abs/1610.05492},
  year      = {2016},
  url       = {http://arxiv.org/abs/1610.05492},
  eprinttype = {arXiv},
  eprint    = {1610.05492},
  timestamp = {Mon, 13 Aug 2018 16:48:21 +0200},
  biburl    = {https://dblp.org/rec/journals/corr/KonecnyMYRSB16.bib},
  bibsource = {dblp computer science bibliography, https://dblp.org}
}

@article{comm_distillation,
  author    = {Eunjeong Jeong and
               Seungeun Oh and
               Hyesung Kim and
               Jihong Park and
               Mehdi Bennis and
               Seong{-}Lyun Kim},
  title     = {Communication-Efficient On-Device Machine Learning: Federated Distillation
               and Augmentation under Non-IID Private Data},
  journal   = {CoRR},
  volume    = {abs/1811.11479},
  year      = {2018},
  url       = {http://arxiv.org/abs/1811.11479},
  eprinttype = {arXiv},
  eprint    = {1811.11479},
  timestamp = {Sat, 23 Jan 2021 01:20:10 +0100},
  biburl    = {https://dblp.org/rec/journals/corr/abs-1811-11479.bib},
  bibsource = {dblp computer science bibliography, https://dblp.org}
}


@article{model_inference,
  author    = {Jonas Geiping and
               Hartmut Bauermeister and
               Hannah Dr{\"{o}}ge and
               Michael Moeller},
  title     = {Inverting Gradients - How easy is it to break privacy in federated
               learning?},
  journal   = {CoRR},
  volume    = {abs/2003.14053},
  year      = {2020},
  url       = {https://arxiv.org/abs/2003.14053},
  eprinttype = {arXiv},
  eprint    = {2003.14053},
  timestamp = {Fri, 04 Dec 2020 15:21:07 +0100},
  biburl    = {https://dblp.org/rec/journals/corr/abs-2003-14053.bib},
  bibsource = {dblp computer science bibliography, https://dblp.org}
}

@ARTICLE{diff_privacy_review,

  author={Wei, Kang and Li, Jun and Ding, Ming and Ma, Chuan and Yang, Howard H. and Farokhi, Farhad and Jin, Shi and Quek, Tony Q. S. and Poor, H. Vincent},

  journal={IEEE Transactions on Information Forensics and Security}, 

  title={Federated Learning With Differential Privacy: Algorithms and Performance Analysis}, 

  year={2020},

  volume={15},

  number={},

  pages={3454-3469},

  doi={10.1109/TIFS.2020.2988575}}


@article{memship_inference,
  author    = {Reza Shokri and
               Marco Stronati and
               Vitaly Shmatikov},
  title     = {Membership Inference Attacks against Machine Learning Models},
  journal   = {CoRR},
  volume    = {abs/1610.05820},
  year      = {2016},
  url       = {http://arxiv.org/abs/1610.05820},
  eprinttype = {arXiv},
  eprint    = {1610.05820},
  timestamp = {Mon, 13 Aug 2018 16:47:19 +0200},
  biburl    = {https://dblp.org/rec/journals/corr/ShokriSS16.bib},
  bibsource = {dblp computer science bibliography, https://dblp.org}
}


@article{MRA,
author = {Quackenbush, John},
title = {Microarray Analysis and Tumor Classification},
journal = {New England Journal of Medicine},
volume = {354},
number = {23},
pages = {2463-2472},
year = {2006},
doi = {10.1056/NEJMra042342},
    note ={PMID: 16760446},

URL = { 
        https://doi.org/10.1056/NEJMra042342
    
},
eprint = { 
        https://doi.org/10.1056/NEJMra042342
    
}
}

@article{RNA,
    author = {Ruairi J Mackenzie},
    journal = {Technology Networks},
    title = {RNA-Seq: Basics, Applications and Protocol},
    year = {2017},
    url = {https://www.technologynetworks.com/genomics/articles/rna-seq-basics-applications-and-protocol-299461}
}

@article{EXTRA,
author = {Shi, Wei and Ling, Qing and Wu, Gang and Yin, Wotao},
title = {EXTRA: An Exact First-Order Algorithm for Decentralized Consensus Optimization},
journal = {SIAM Journal on Optimization},
volume = {25},
number = {2},
pages = {944-966},
year = {2015},
doi = {10.1137/14096668X},

URL = { 
        https://doi.org/10.1137/14096668X
    
},
eprint = { 
        https://doi.org/10.1137/14096668X
    
}

}


@ARTICLE{DIGing,  author={Qu, Guannan and Li, Na},  journal={IEEE Transactions on Control of Network Systems},   title={Harnessing Smoothness to Accelerate Distributed Optimization},   year={2018},  volume={5},  number={3},  pages={1245-1260},  doi={10.1109/TCNS.2017.2698261}}


@INPROCEEDINGS{DIGing2,
  author={Nedić, Angelia and Olshevsky, Alex and Shi, Wei and Uribe, César A.},
  booktitle={2017 American Control Conference (ACC)}, 
  title={Geometrically convergent distributed optimization with uncoordinated step-sizes}, 
  year={2017},
  volume={},
  number={},
  pages={3950-3955},
  doi={10.23919/ACC.2017.7963560}}
  
  
@Article{MedFL_review,
author={Xu, Jie
and Glicksberg, Benjamin S.
and Su, Chang
and Walker, Peter
and Bian, Jiang
and Wang, Fei},
title={Federated Learning for Healthcare Informatics},
journal={Journal of Healthcare Informatics Research},
year={2021},
month={Mar},
day={01},
volume={5},
number={1},
pages={1-19},
issn={2509-498X},
doi={10.1007/s41666-020-00082-4},
url={https://doi.org/10.1007/s41666-020-00082-4}
}

@article{distLearningMedical,
title = {Distributed learning: Developing a predictive model based on data from multiple hospitals without data leaving the hospital – A real life proof of concept},
journal = {Radiotherapy and Oncology},
volume = {121},
number = {3},
pages = {459-467},
year = {2016},
issn = {0167-8140},
doi = {https://doi.org/10.1016/j.radonc.2016.10.002},
url = {https://www.sciencedirect.com/science/article/pii/S0167814016343365},
author = {Arthur Jochems and Timo M. Deist and Johan {van Soest} and Michael Eble and Paul Bulens and Philippe Coucke and Wim Dries and Philippe Lambin and Andre Dekker},
keywords = {Bayesian networks, Distributed learning, Privacy preserving data-mining, Dyspnea, Machine learning},
}

@ARTICLE{FL_future,  author={Li, Tian and Sahu, Anit Kumar and Talwalkar, Ameet and Smith, Virginia},  journal={IEEE Signal Processing Magazine},   title={Federated Learning: Challenges, Methods, and Future Directions},   year={2020},  volume={37},  number={3},  pages={50-60},  doi={10.1109/MSP.2020.2975749}}


@article{COVID_db,
    author = {Mahita, Jarjapu and Ha, Brendan and Gambiez, Anais and Schendel, Sharon L and Li, Haoyang and Hastie, Kathryn M and Dennison, S Moses and Li, Kan and Kuzmina, Natalia and Periasamy, Sivakumar and Bukreyev, Alexander and Munt, Jennifer E and Osei-Twum, Mary and Atyeo, Caroline and Overton, James A and Vita, Randi and Guzman-Orozco, Hector and Mendes, Marcus and Kojima, Mari and Halfmann, Peter J and Kawaoka, Yoshihiro and Alter, Galit and Gagnon, Luc and Baric, Ralph S and Tomaras, Georgia D and Germann, Tim and Bedinger, Daniel and Greenbaum, Jason A and Saphire, Erica Ollmann and Peters, Bjoern},
    title = "{Coronavirus Immunotherapeutic Consortium Database}",
    journal = {Database},
    volume = {2023},
    pages = {baac112},
    year = {2023},
    month = {02},
    issn = {1758-0463},
    doi = {10.1093/database/baac112},
    url = {https://doi.org/10.1093/database/baac112},
    eprint = {https://academic.oup.com/database/article-pdf/doi/10.1093/database/baac112/49156632/baac112.pdf},
}

@article{saliva_DB,
    author = {Arora, Akanksha and Kaur, Dashleen and Patiyal, Sumeet and Kaur, Dilraj and Tomer, Ritu and Raghava, Gajendra P S},
    title = "{SalivaDB—a comprehensive database for salivary biomarkers in humans}",
    journal = {Database},
    volume = {2023},
    pages = {baad002},
    year = {2023},
    month = {02},
    issn = {1758-0463},
    doi = {10.1093/database/baad002},
    url = {https://doi.org/10.1093/database/baad002},
    eprint = {https://academic.oup.com/database/article-pdf/doi/10.1093/database/baad002/49113025/baad002.pdf},
}
