# Supplementary material for: A comprehensive experimental comparison between federated and centralized learning
Source: Database (Oxford). 2025 Mar 19;2025:baaf016. doi: 10.1093/database/baaf016 (PMC11928227; doi:10.1093/database/baaf016)
Supplement: baaf016_Supp [file baaf016_supp.zip › suppl_data/supplement.tex]

\begin{appendices}
\section{Appendices}
\subsection{Relation between clients and learning rate (for linear models)} \label{sup:math}
\noindent The local model update from federated averaging (as used during this paper) is given by stochastic gradient descent:

\begin{equation} \label{eq:fedAVG_local}
    W^i_{t} = W^g_{t-1} - \eta \nabla L(W^g_{t-1}(X^i), y^i)
\end{equation}

\noindent These local model updates are then combined into a new global model as follows: 

\begin{equation} \label{eq:fedAVG_global}
    W^g_{t} = \frac{1}{S} \sum_{i=1}^N s^i W^i_{t}
\end{equation}

\noindent Where $N$ is the amount of clients, $s^i$ the dataset size of client $i$, and $S = \sum_{i=1}^N s^i$. If we combine equations \ref{eq:fedAVG_local} and \ref{eq:fedAVG_global}, we get:

\begin{equation} \label{eq:fedAVG_combined}
%\begin{multline} \label{eq:fedAVG_combined}
    W^g_t = \frac{1}{S} \sum_{i=1}^{N} \{ s^i [W^g_{t-1} - \eta \nabla L(W^g_{t-1}(X^i), y^i)] \}.%  \\
    %= \frac{1}{S} \sum_{i=1}^n s^i [W^g_{t-1} - f^i(t-1)], 
%\end{multline}
\end{equation}

%\noindent with $f^i(t) =  \eta \nabla L(W^g_{t}(X^i), y^i_{t})$. 
\noindent By doing some refactoring, equation \ref{eq:fedAVG_combined} becomes:

\begin{equation}
\begin{split}
    W^g_t = \frac{1}{S} \sum_{i=1}^N s^i W^g_{t-1} -  \frac{1}{S} \sum_{i=0}^n s^i \eta \nabla L[W^g_{t-1}(X^i, y^i)] \\
    = \frac{W^g_{t-1}}{S} \sum_{i=1}^n s^i - \frac{1}{S} \sum_{i=1}^n s^i \eta \nabla L[W^g_{t-1}(X^i), y^i].
\end{split}
\end{equation}

\noindent Since $S = \sum_{i=1}^n s^i $, we get:

\begin{equation} \label{eq:combined_reduced}
    W^g_t =  W^g_{t-1} - \frac{1}{S} \sum_{i=0}^N s^i \eta \nabla L[W^g_{t-1}(X^i), y^i].
\end{equation}

\noindent The loss function can be written as a sum of the loss over all samples in the local dataset, i.e. : 

\begin{equation} \label{eq:loss}
    L(W^g_t(X^i),y^i) = \sum_{j = 0}^{s^i} L(W^g_t(x_j^i), y_j^i),
\end{equation}

\noindent with $x_j^i$ the $j^{th}$ sample in dataset $X^i$, and $y_j^i$ its corresponding label. Combining equation \ref{eq:combined_reduced} and \ref{eq:loss}, we get:

\begin{equation} \label{eq:final_combination}
\begin{split}
    W^g_t =  W^g_{t-1} - \frac{1}{S} \sum_{i=0}^N s^i \eta \nabla \sum_{j = 0}^{s^i} L(W^g_t(x_j^i)y_j^i)\\
    = W^g_{t-1} - \frac{1}{S} \sum_{i=0}^N s^i \eta \nabla \sum_{j = 0}^{s^i} L^i_j
\end{split}
\end{equation}
\noindent where $L^i_j$ is used as shorthand for $L(W^g_t(x_j^i), y_j^i)$. From here we can work towards showing the relation between the amount of clients and learning rate. There are two separate assumptions that can be made, which lead to similar analyses with the same result. Both analyses will be given. The options are:
\begin{enumerate}
    \item Assume that each client holds an approximately equal amount of samples, i.e. $s^1 = s^2 = ... = s^i$ for each $i \in N$
    \item Assume that each client gives an equivalent model update each round, i.e. $\nabla L^1_r = \nabla L^2_r = ... = \nabla L^i_r$ for each $i \in N$
\end{enumerate}
\noindent Note that the second assumption is easiest to satisfy if the samples are IID distributed. However, although unlikely, a scenario is possible in which one clients holds only a few samples which result in a large loss each, whereas most clients hold many more samples with only a small loss per sample. Therefore, it is not strictly necessary to assume IID distribution with assumption 2.

\subsubsection{Using assumption 1}
 
With assumption 1, we can rewrite $s^i$ as:

\begin{equation} \label{eq:assumption}
    s^1 = s^2 = ... = s^i = \frac{S}{N}.
\end{equation}

\noindent Now, using equation \ref{eq:assumption} with equation \ref{eq:final_combination}, we get:

\begin{equation}\label{eq:fed_final}
\begin{split}
        W^g_t =  W^g_{t-1} - \frac{1}{S} \sum_{i=0}^N \frac{S}{N} \eta \nabla \sum_{j = 0}^{s^i} L(W^g_t(x_j^i) y_j^i) \\
        = W^g_{t-1} - \frac{\eta}{N} \nabla \sum_{i=0}^N \sum_{j = 0}^{s^i} L(W^g_t(x_j^i),y_j^i).
\end{split}
\end{equation}

In order to compare with a centralized case, lets assume a setting in which one single client holds all $S$ datapoints. a similar (no batch learning) SGD step of such a client can be described as:

\begin{equation} \label{eq:central_begin}
    W^c_{t} = W_{t-1} - \eta \nabla L(W_{t-1}(X),y),
\end{equation}

\noindent where $W^c_t$ is the central model at epoch $t$, and
\begin{equation} \label{eq:X_sum}
X = \sum_{i=1}^N X^i,
\end{equation}
\noindent is the concatenation of all local datasets $X^i$. Combining \ref{eq:central_begin} and \ref{eq:X_sum}, we get:

\begin{equation}
W^c_{t} = W^c_{t-1} - \eta \nabla \sum_{i=1}^N L(W^c_{t-1}(X^i),y).
\end{equation}

\noindent Now using equation \ref{eq:loss}, we can get:
\begin{equation}\label{eq:cent_final}
W^c_{t} = W^c_{t-1} - \eta \nabla \sum_{i=1}^N \sum_{j=1}^{s^i} L(W^c_{t-1}(x^i_j),y).
\end{equation}

\noindent Comparing equations \ref{eq:fed_final} and \ref{eq:cent_final}, it becomes clear that they are equivalent, except for the factor $\frac{1}{N}$ in equation \ref{eq:fed_final}, which effectively lowers the learning rate of the federated case by a factor $N$ as compared to its central counterpart.


\subsubsection{Using assumption 2}

For this analysis, it is convenient to use equation \ref{eq:combined_reduced} as a starting point instead of equation \ref{eq:final_combination}:

\begin{equation}
        W^g_t =  W^g_{t-1} - \frac{1}{S} \sum_{i=0}^N s^i \eta \nabla L^i,
\end{equation}

\noindent where we use  $L^i$ as shorthand for $L(W^g_{t-1}(X^i), y^i)$. Since we assume that $\nabla L^1 = \nabla L^2 = \nabla L^i$ for all $i \in N$, we can remove the dependency of i, i.e.

\begin{equation}
        W^g_t =  W^g_{t-1} - \frac{1}{S} \sum_{i=0}^N s^i \eta \nabla L^i = W^g_{t-1} - \frac{1}{S} \sum_{i=0}^N s^i \eta \nabla L. 
\end{equation}


\noindent Since $S = \sum_{i=0}^N s^i$, we now get:
\begin{equation}
        W^g_t =  W^g_{t-1} - \frac{1}{\sum_{i=0}^N s^i} \sum_{i=0}^N s^i \eta \nabla L =  W^g_{t-1} - \eta \nabla L. 
\end{equation}

\noindent Comparing to the central case, we start off with equation \ref{eq:cent_final}:
\begin{equation}
W^c_{t} = W^c_{t-1} - \eta \nabla \sum_{i=1}^N \sum_{j=1}^{s^i} L(W^c_{t-1}(x^i_j),y) = W^c_{t-1} - \eta \nabla \sum_{i=1}^N  L^i,
\end{equation}
\noindent where we once again use $L^i = L(W^g_{t-1}(X^i), y^i)$. Once again, using $L^i = L$, we arrive at:
\begin{equation}
W^c_{t} = W^c_{t-1} - \eta \nabla \sum_{i=1}^N  L^i = W^c_{t-1} - \eta \nabla \sum_{i=1}^N  L = W^c_{t-1} - N \eta \nabla L.
\end{equation}


\subsection{SCAFFOLD} \label{sup:scaffold}


The SCAFFOLD algorithm was created as a means to increase the performance of the earlier discussed federated averaging, specifically with respect to a non-IID setting. A non-IID setting means that the distribution of classes between different clients is not similar, i.e. some clients only having access to a very low amount (in some cases even zero) of samples of certain classes. The problem that arises in federated averaging within the non-IID setting can be intuitively described as a drift, meaning that the global parameters do not or slowly converge to the optimum. In order to combat this drift, \cite{SCAFFOLD} introduce a new algorithm for Stochastic Controlled Averaging, called SCAFFOLD.
\\\\
The main addition in SCAFFOLD is the introduction of a control variate for all clients, \textit{and} for the server. This control variate consists of a set of values with the same structure as the set of parameters (i.e. it has one value per parameter). Intuitively, it denotes the direction (and magnitude) of the local update of said parameter. If this direction is different from many other clients, the control variate is used to compensate for that difference, which decreases the aforementioned drift.
\\\\
The general setup of SCAFFOLD is similar to that of federated averaging. The algorithm consists of rounds, which consists of a global part at the server, and a local part which happens at all clients simultaneously. at the beginning of each round, the server sends the global model to all clients, as well as its own control variate c. Now, each client makes a pass over its local data to calculate the gradient over its loss function. This also happens in federated averaging, as part of the stochastic gradient descent step. After the gradient has been determined, the parameters get updated as follows:


\begin{equation} \label{eq:scaflocal}
    W^i_{r+1} = W^g_r - \eta \nabla L(X^i_{train}, y^i_{train}) + c^g_r - c^i_r
\end{equation}


\noindent $c^g_0$ and $c^i_r$ have been initialized as all zero, as described in \citealp{SCAFFOLD} Note that if both $c^g$ and $c^i$ are all zero, equation \ref{eq:scaflocal} becomes standard SGD, and SCAFFOLD becomes federated averaging for the local step. After the model has been updated, each client also needs to update its control variate. This is done according to the following equation:

\begin{equation}
    c^i_{r+1} = c^i_r - c^g_r + \frac{1}{\eta_l} W^i_r - W^i_{r+1} 
\end{equation}

\noindent Finally, $W^i_{r+1}$ is sent back to the server. Once the server has received $W^i_{r+1}$ for all $i \in N$, it aggregates the local updates into a new iteration of the global model. This update is executed as follows:

\begin{equation}
    W^g_{r+1}  = W^g_r + \frac{\eta_g}{N} * \sum_{i=1}^N W^i_{r+1} - W^i_r
\end{equation}

\noindent Which is equivalent to the global update of federated averaging, if $\eta_g$ is set to 1 (which is the case during all experiments described in this report). Different from federated averaging is the need to update $c^g$ as well, which is done according to the following equation:


\begin{equation}
    c^g_{r+1} = c^g_{r} + \frac{1}{N} * \sum_{i=1}^{N}(c^i_{r+1} - c^i_{r})
\end{equation}

\noindent Once this is done, the next round starts by the server sending out the updated model parameters and $c$. A big difference wich federated averaging is that SCAFFOLD is a \textit{stateful} algorithm, with the control variates functioning as some sort of state for clients and server.

\subsection{Federated PCA} \label{sup:fedPCA}
After some initial testing, it turned out that the high dimensionality of the AML datasets was problematic for model convergence. To reduce the dimensionality, a principal component analysis (PCA) (\cite{pca}) was applied, and the first 100 principal components were chosen to represent the samples in a federated way, described in supplementary Algorithm \ref{alg:fedPCA}. Our implementation is a specific case of the incremental federated PCA as proposed in\cite{fedPCA} (see pseudocode \ref{alg:fedPCA}), with the increment size being the dataset size (resulting in an approach that is not incremental), as this was fast enough for our experiments. Two versions of normalizing were explored, using a global or a local mean and variance, see pseudocode \ref{alg:norm}. The local normalization was deemed to perform a lot better, as it also serves as a z1-normalization.


\begin{algorithm}[!htb]
\caption{Federated PCA}
\label{alg:fedPCA}
\begin{algorithmic}[1]
\State \textbf{input: glob} (bool), \textbf{$n_{pca}$} (int)
\State \textbf{On all clients $i$: } $X^i_{norm}$ = normalize($X^i$, glob) \Comment{\textit{normalize either using global or local mean, see supplementary algorithm \ref{alg:norm}}}
\State \textbf{On all clients $i$: } $U^i, \sum^i, V^i =$ SVD($X^i_{norm}$)
\State \textbf{On all clients $i$: }send $U^i$, $\sum^i$ to server
\State \textbf{On server: } $US^g =$ concat($U^1 * \sum^1, ..., U^N * \sum^N$)
\State \textbf{On server: } $U^g, \sum^g, V^g = $SVD($US^g$)
\State \textbf{On server: } send $U^g_{0:n_{pca}}$ to all clients
\State \textbf{On all clients $i$: } $X^i_{pca} = X^i * U^g_{0:n_{pca}}$
\end{algorithmic}
\end{algorithm}


\begin{algorithm}[!htb]
\caption{Normalization options for fedPCA}
\label{alg:norm}
\begin{algorithmic}[1]
\State \textbf{input: glob}(bool)

\If{glob == True}
\State \textbf{On Server: } request metadata from all clients $i$
\State \textbf{On all Clients: } $mean^i = mean(X^i)$, $s^i = length(X^i)$ \Comment{\textit{Send back local mean and dataset size}}
\State \textbf{On server: }Collect $mean^i$, $std^i$ and $s^i$ for all i
\State \textbf{On server: } $S = \sum_{i=1}^n s^i$ \Comment{\textit{Calculate total sample size}}
\State \textbf{On server: }$mean^g = \frac{1}{S} \sum_{i=1}^n s^i * mean^i$ \Comment{\textit{Calculate global mean}}
\State \textbf{On server: } send $mean^g$ to all clients, 
\State \textbf{On all Clients: } $\sigma^i = \frac{1}{s^i} \sum_{j=0}^{s^i} (X^i_j - mean^g)^2$ \Comment{\textit{calculate partial variance on each client}}
\State \textbf{On all Clients: } send $\sigma^i$ to server
\State \textbf{On server: } $\sigma^g = \frac{1}{S} \sum_{i=0}{N} s^i * \sigma^i$ \Comment{\textit{calculate global variance}}
\State \textbf{On server: } send $\sigma^g$ to all clients
\State \textbf{ On all Clients $i$: } $X^i_{norm} = \frac{X^i - mean^g}{\sqrt{\sigma^g}}$
\Else 
\State \textbf{On all clients $i$ do: } $mean^i = mean(X^i)$, $\sigma^i = var(X^i)$ \Comment{\textit{calculate local mean and variance}}
\State \textbf{On all clients $i$ do: }$X^i_{norm} = \frac{X^i - mean^i}{\sqrt{\sigma^i}}$

\EndIf
\end{algorithmic}
\end{algorithm}


% Please add the following required packages to your document preamble:
% \usepackage{multirow}
\clearpage
\subsection{Supplementary Tables}
% Please add the following required packages to your document preamble:
% \usepackage{multirow}


\begin{table}[!h]
\centering
\caption{the architectures of the FNN}
\label{tab:FNN}
\begin{tabular}{l|lll}
                                                         & Layer 1                                                                             & Layer 2                                                                            & Layer 3                                                            \\ \hline
\begin{tabular}[c]{@{}l@{}}MNIST2 \end{tabular} & \begin{tabular}[c]{@{}l@{}}Fully Connected:\\ 784 x 100\end{tabular}                            & ReLU                                                                        & \begin{tabular}[c]{@{}l@{}}Fully Connected:\\ 100 x 2\end{tabular} \\ \hline
\begin{tabular}[c]{@{}l@{}}MNIST4\end{tabular} & \begin{tabular}[c]{@{}l@{}}Fully Connected:\\ 784 x 100\end{tabular}                            & ReLU                                                                        & \begin{tabular}[c]{@{}l@{}}Fully Connected:\\ 100 x 4\end{tabular} \\ \hline
\begin{tabular}[c]{@{}l@{}}fashion\\ MNIST\end{tabular}  & \begin{tabular}[c]{@{}l@{}}Fully Connected:\\ 784 x 100\end{tabular}                            & ReLU                                                                        & \begin{tabular}[c]{@{}l@{}}Fully Connected:\\ 100x10\end{tabular}  \\ \hline
AML                                                       & \begin{tabular}[c]{@{}l@{}}Fully Connected: \\ 100 x 100\end{tabular}                             & ReLU                                                                        & \begin{tabular}[c]{@{}l@{}}Fully Connected:\\ 100x2\end{tabular}   
\end{tabular}
\end{table}


\begin{table}[!htb]

\centering
\caption{the CNN architectures}
\label{tab:CNN}
\begin{tabular}{l|lll}
                                                         & Layer 1                                                                                         & Layer 2                                                                     & Layer 3                                                             \\ \hline
\begin{tabular}[c]{@{}l@{}}MNIST2\end{tabular}  & \begin{tabular}[c]{@{}l@{}}Convolutional:\\ kernel size:3\\ stride: 1\\ padding: 1\end{tabular} & \begin{tabular}[c]{@{}l@{}}Max pool:\\ kernel = 2\\ stride = 2\end{tabular} & \begin{tabular}[c]{@{}l@{}}Fully Connected:\\ 196 x 2\end{tabular}  \\ \hline
\begin{tabular}[c]{@{}l@{}}MNIST4 \end{tabular} & \begin{tabular}[c]{@{}l@{}}Convolutional:\\ kernel size:3\\ stride: 1\\ padding: 1\end{tabular} & \begin{tabular}[c]{@{}l@{}}Max pool:\\ kernel = 2\\ stride = 2\end{tabular} & \begin{tabular}[c]{@{}l@{}}Fully Connected:\\ 196 x 4\end{tabular}  \\ \hline
\begin{tabular}[c]{@{}l@{}}fashion\\ MNIST\end{tabular}  & \begin{tabular}[c]{@{}l@{}}Convolutional:\\ kernel size:3\\ stride: 1\\ padding: 1\end{tabular} & \begin{tabular}[c]{@{}l@{}}Max pool:\\ kernel = 2\\ stride = 2\end{tabular} & \begin{tabular}[c]{@{}l@{}}Fully Connected:\\ 196 x 10\end{tabular} \\ \hline
AML                                                       & \begin{tabular}[c]{@{}l@{}}Convolutional:\\ kernel size:3\\ stride: 1\\ padding: 1\end{tabular} & \begin{tabular}[c]{@{}l@{}}Max pool:\\ kernel = 2\\ stride = 2\end{tabular} & \begin{tabular}[c]{@{}l@{}}Fully Connected:\\ 25 x 2\end{tabular}  
\end{tabular}
\end{table}


% \begin{sidewaystable}[!t]
\begin{table*}[!htb]
\caption{Results on the two kinase datasets}
\label{tab:kinases}
\begin{tabular}{llll|ll}
                      &                               & \multicolumn{2}{c|}{KDR}                                                                                                      & \multicolumn{2}{c}{ABL1}                                                                                                                           \\
                      &                               & \begin{tabular}[c]{@{}l@{}}Final\\ accuracy\\ (std)\end{tabular} & \begin{tabular}[c]{@{}l@{}}Mean\\ AUC\\ (std)\end{tabular} & \begin{tabular}[c]{@{}l@{}}Final\\ accuracy\\ (std)\end{tabular} & \multicolumn{1}{l|}{\begin{tabular}[c]{@{}l@{}}Mean\\ AUC\\ (std)\end{tabular}} \\ \hline
\multirow{2}{*}{LR}   & Central                       & 0.75 (0.007)                                                     & 0.69 (0.006)                                               & 0.78 (0.01)                                                      & \multicolumn{1}{l|}{0.75 (0.012)}                                               \\
                      & \multicolumn{1}{c}{Federated} & 0.74 (0.004)                                                     & 0.68 (0.005)                                               & 0.78 (0.01)                                                      & \multicolumn{1}{l|}{0.74 (0.018)}                                               \\ \hline
\multirow{2}{*}{SVM}  & Central                       & 0.76 (0.007)                                                     & 0.7 (0.004)                                                & 0.78 (0.015)                                                     & \multicolumn{1}{l|}{0.75 (0.017)}                                               \\
                      & Federated                     & 0.74 (0.005)                                                     & 0.69 (0.007)                                               & 0.77 (0.01)                                                      & \multicolumn{1}{l|}{0.74 (0.017)}                                               \\ \hline
\multirow{2}{*}{FNN}  & Central                       & 0.75 (0.002)                                                     & 0.68 (0.002)                                               & 0.73 (0.004)                                                     & \multicolumn{1}{l|}{0.71 (0.0)}                                                 \\
                      & \multicolumn{1}{c}{Federated} & 0.75 (0.005)                                                     & 0.68 (0.004)                                               & 0.72 (0.003)                                                     & \multicolumn{1}{l|}{0.71 (0.0)}                                                 \\ \hline
\multirow{2}{*}{CNN}  & Central                       & 0.72 (0.061)                                                     & 0.65 (0.053                                                & 0.76 (0.014)                                                     & \multicolumn{1}{l|}{0.74 (0.015)}                                               \\
                      & Federated                     & 0.78 (0.009)                                                     & 0.73 (0.012)                                               & 0.77 (0.005)                                                     & \multicolumn{1}{l|}{0.76 (0.001)}                                               \\ \hline
\multirow{2}{*}{GBDT} & Central                       & 0.82 (0.0)                                                       & 0.79 (0.0)                                                 & 0.81 (0.001)                                                     & \multicolumn{1}{l|}{0.79 (0.001)}                                               \\
                      & Federated                     & 0.73 (0.009)                                                     & 0.69 (0.003)                                               & 0.78 (0.011)                                                     & \multicolumn{1}{l|}{0.75 (0.005)}                                              
\end{tabular}
\end{table*}
% \end{sidewaystable}


% \begin{table*}
    
% \caption{performances on the MNIST datasets, fashion MNIST and A2 of the AML dataset}
% \label{tab:results1}
% \begin{tabular}{lllll|ll|ll|ll|}
%     &     &     & \multicolumn{2}{c|}{MNIST2}     & \multicolumn{2}{c|}{MNIST4}   & \multicolumn{2}{c|}{fashion MNIST} & \multicolumn{2}{c|}{A2} \\
%     &     &     & \begin{tabular}[c]{@{}l@{}}Final\\ accuracy\\ (std)\end{tabular} & \begin{tabular}[c]{@{}l@{}}Mean\\ AUC\\ (std)\end{tabular} & \begin{tabular}[c]{@{}l@{}}Final\\ accuracy\\ (std)\end{tabular} & \begin{tabular}[c]{@{}l@{}}Mean\\ AUC\\ (std)\end{tabular} & \begin{tabular}[c]{@{}l@{}}Final\\ accuracy\\ (std)\end{tabular} & \begin{tabular}[c]{@{}l@{}}Mean\\ AUC\\ (std)\end{tabular} & \begin{tabular}[c]{@{}l@{}}Final\\ accuracy\\ (std)\end{tabular} & \begin{tabular}[c]{@{}l@{}}Mean\\ AUC\\ (std)\end{tabular} \\ \hline
% \multirow{4}{*}{LR}   & \multicolumn{2}{l}{Central}                          & 0.97 (0.001)                                                     & 0.97 (0.001)                                               & 0.93 (0.001)                                                     & 0.91 (0.001)                                               & 0.74 (0.003)                                                     & 0.66 (0.005)                                               & 0.98 (0.002)                                                     & 0.98 (0.002)                                               \\
%                       & \multicolumn{1}{c}{\multirow{3}{*}{Federated}} & IID & 0.97 (0.002)                                                     & 0.97 (0.002)                                               & 0.93 (0.001)                                                     & 0.91 (0.001)                                               & 0.78 (0.003)                                                     & 0.66 (0.005)                                               & 0.98 (0.003)                                                     & 0.98 (0.001)                                               \\
%                       & \multicolumn{1}{c}{}                           & CI  & 0.97 (0.001)                                                     & 0.96 (0.002)                                               & 0.93 (0.001)                                                     & 0.91 (0.001)                                               & 0.74 (0.005)                                                     & 0.65 (0.005)                                               & 0.98 (0.002)                                                     & 0.98 (0.001)                                               \\
%                       & \multicolumn{1}{c}{}                           & SI  & 0.97 (0.002)                                                     & 0.97 (0.002)                                               & 0.93 (0.002)                                                     & 0.91 (0.002)                                               & -                                                                & -                                                          & 0.98 (0.003)                                                     & 0.98 (0.001)                                               \\ \hline
% \multirow{4}{*}{SVM}  & \multicolumn{2}{l}{Central}                          & 0.96 (0.003)                                                     & 0.92 (0.005)                                               & 0.89 (0.006)                                                     & 0.78 (0.008)                                               & 0.75 (0.003)                                                     & 0.67 (0.005)                                               & 0.96 (0.006)                                                     & 0.91 (0.001)                                               \\
%                       & \multirow{3}{*}{Federated}                     & IID & 0.96 (0.003)                                                     & 0.92 (0.005)                                               & 0.89 (0.006)                                                     & 0.78 (0.008)                                               & 0.75 (0.003)                                                     & 0.67 (0.005)                                               & 0.95 (0.003)                                                     & 0.91 (0.001)                                               \\
%                       &                                                & CI  & 0.96 (0.003)                                                     & 0.91 (0.005)                                               & 0.89 (0.005)                                                     & 0.78 (0.008)                                               & 0.75 (0.004)                                                     & 0.66 (0.005)                                               & 0.95 (0.005)                                                     & 0.91 (0.003)                                               \\
%                       &                                                & SI  & 0.96 (0.003)                                                     & 0.92 (0.005)                                               & 0.89 (0.005)                                                     & 0.78 (0.008)                                               & -                                                                & -                                                          & 0.95 (0.004)                                                     & 0.92 (0.002)                                               \\ \hline
% \multirow{4}{*}{FNN}  & \multicolumn{2}{l}{Central}                          & 0.95 (0.000)                                                     & 0.90 (0.004)                                               & 0.90 (0.013)                                                     & 0.82 (0.006)                                               & 0.67 (0.005)                                                     & 0.6 (0.008)                                                & 0.98 (0.000)                                                     & 0.97 (0.002)                                               \\
%                       & \multicolumn{1}{c}{\multirow{3}{*}{Federated}} & IID & 0.95 (0.005)                                                     & 0.90 (0.005)                                               & 0.91 (0.008)                                                     & 0.84 (0.009)                                               & 0.68 (0.006)                                                     & 0.61 (0.004)                                               & 0.98 (0.002)                                                     & 0.97 (0.001                                                \\
%                       & \multicolumn{1}{c}{}                           & CI  & 0.95 (0.001)                                                     & 0.90 (0.005)                                               & 0.91 (0.008)                                                     & 0.84 (0.009)                                               & 0.68 (0.006)                                                     & 0.61 (0.004)                                               & 0.98 (0.004)                                                     & 0.97 (0.003)                                               \\
%                       & \multicolumn{1}{c}{}                           & SI  & 0.93 (0.010)                                                     & 0.90 (0.005)                                               & 0.91 (0.008)                                                     & 0.84 (0.009)                                               & -                                                                & -                                                          & 0.97 (0.002)                                                     & 0.98 (0.002)                                               \\ \hline
% \multirow{4}{*}{CNN}  & \multicolumn{2}{l}{Central}                          & 0.94 (0.027)                                                     & 0.82 (0.041)                                               & 0.90 (0.013)                                                     & 0.75 (0.05)                                                & 0.73 (0.023)                                                     & 0.54 (0.075)                                               & 0.87 (0.046)                                                     & 0.65 (0.047)                                               \\
%                       & \multirow{3}{*}{Federated}                     & IID & 0.93 (0.011)                                                     & 0.83 (0.030)                                               & 0.92 (0.008)                                                     & 0.83 (0.03)                                                & 0.73 (0.021)                                                     & 0.56 (0.038)                                               & 0.90 (0.005)                                                     & 0.65 (0.031)                                               \\
%                       &                                                & CI  & 0.93 (0.013)                                                     & 0.83 (0.002)                                               & 0.92 (0.008)                                                     & 0.83 (0.03)                                                & 0.73 (0.021)                                                     & 0.56 (0.038)                                               & 0.90 (0.005)                                                     & 0.65 (0.031)                                               \\
%                       &                                                & SI  & 0.93 (0.010)                                                     & 0.83 (0.030)                                               & 0.92 (0.008)                                                     & 0.83 (0.03)                                                & -                                                                & -                                                          & 0.90 (0.005)                                                     & 0.65 (0.031)                                               \\ \hline
% \multirow{4}{*}{GBDT} & \multicolumn{2}{l}{Central}                          & 0.98 (0.000)                                                     & 0.97 (0.000)                                               & 0.96 (0.0)                                                       & 0.94 (0.000)                                               & 0.87 (0.0)                                                       & 0.84 (0.0)                                                 & 0.98 (0.000)                                                     & 0.95 (0.000)                                               \\
%                       & \multirow{3}{*}{Federated}                     & IID & 0.97 (0.002)                                                     & 0.96 (0.001)                                               & 0.95 (0.002)                                                     & 0.93 (0.001)                                               & 0.84 (0.001)                                                     & 0.83 (0.0)                                                 & 0.96 (0.001)                                                     & 0.94 (0.001)                                               \\
%                       &                                                & CI  & 0.97 (0.002)                                                     & 0.94 (0.001)                                               & 0.95 (0.001)                                                     & 0.92 (0.001)                                               & 0.23 (0.192)                                                     & 0.28 (0.184)                                               & 0.95 (0.002)                                                     & 0.92 (0.002)                                               \\
%                       &                                                & SI  & 0.97 (0.002)                                                     & 0.96 (0.001)                                               & 0.95 (0.001)                                                     & 0.93 (0.001)                                               & -                                                                & -                                                          & 0.97 (0.003)                                                     & 0.94 (0.001)                                              
% \end{tabular}
% \end{table*}

\begin{table*}[!htb]
% Please add the following required packages to your document preamble:
% \usepackage{multirow}

\caption{performances on the MNIST datasets} \label{tab:MNIST24}
\begin{tabular}{lllll|ll|}
                      &                                                &     & \multicolumn{2}{c|}{MNIST2}                                                                                                   & \multicolumn{2}{c|}{MNIST4}                                                                                                   \\
                      &                                                &     & \begin{tabular}[c]{@{}l@{}}Final\\ accuracy\\ (std)\end{tabular} & \begin{tabular}[c]{@{}l@{}}Mean\\ AUC\\ (std)\end{tabular} & \begin{tabular}[c]{@{}l@{}}Final\\ accuracy\\ (std)\end{tabular} & \begin{tabular}[c]{@{}l@{}}Mean\\ AUC\\ (std)\end{tabular} \\ \hline
\multirow{4}{*}{LR}   & \multicolumn{2}{l}{Central}                          & 0.97 (0.001)                                                     & 0.97 (0.001)                                               & 0.93 (0.001)                                                     & 0.91 (0.001)                                               \\
                      & \multicolumn{1}{c}{\multirow{3}{*}{Federated}} & IID & 0.97 (0.002)                                                     & 0.97 (0.002)                                               & 0.93 (0.001)                                                     & 0.91 (0.001)                                               \\
                      & \multicolumn{1}{c}{}                           & CI  & 0.97 (0.001)                                                     & 0.96 (0.002)                                               & 0.93 (0.001)                                                     & 0.91 (0.001)                                               \\
                      & \multicolumn{1}{c}{}                           & SI  & 0.97 (0.002)                                                     & 0.97 (0.002)                                               & 0.93 (0.002)                                                     & 0.91 (0.002)                                               \\ \hline
\multirow{4}{*}{SVM}  & \multicolumn{2}{l}{Central}                          & 0.96 (0.003)                                                     & 0.92 (0.005)                                               & 0.89 (0.006)                                                     & 0.78 (0.008)                                               \\
                      & \multirow{3}{*}{Federated}                     & IID & 0.96 (0.003)                                                     & 0.92 (0.005)                                               & 0.89 (0.006)                                                     & 0.78 (0.008)                                               \\
                      &                                                & CI  & 0.96 (0.003)                                                     & 0.91 (0.005)                                               & 0.89 (0.005)                                                     & 0.78 (0.008)                                               \\
                      &                                                & SI  & 0.96 (0.003)                                                     & 0.92 (0.005)                                               & 0.89 (0.005)                                                     & 0.78 (0.008)                                               \\ \hline
\multirow{4}{*}{FNN}  & \multicolumn{2}{l}{Central}                          & 0.95 (0.000)                                                     & 0.90 (0.004)                                               & 0.90 (0.013)                                                     & 0.82 (0.006)                                               \\
                      & \multicolumn{1}{c}{\multirow{3}{*}{Federated}} & IID & 0.95 (0.005)                                                     & 0.90 (0.005)                                               & 0.91 (0.008)                                                     & 0.84 (0.009)                                               \\
                      & \multicolumn{1}{c}{}                           & CI  & 0.95 (0.001)                                                     & 0.90 (0.005)                                               & 0.91 (0.008)                                                     & 0.84 (0.009)                                               \\
                      & \multicolumn{1}{c}{}                           & SI  & 0.93 (0.010)                                                     & 0.90 (0.005)                                               & 0.91 (0.008)                                                     & 0.84 (0.009)                                               \\ \hline
\multirow{4}{*}{CNN}  & \multicolumn{2}{l}{Central}                          & 0.94 (0.027)                                                     & 0.82 (0.041)                                               & 0.90 (0.013)                                                     & 0.75 (0.05)                                                \\
                      & \multirow{3}{*}{Federated}                     & IID & 0.93 (0.011)                                                     & 0.83 (0.030)                                               & 0.92 (0.008)                                                     & 0.83 (0.03)                                                \\
                      &                                                & CI  & 0.93 (0.013)                                                     & 0.83 (0.002)                                               & 0.92 (0.008)                                                     & 0.83 (0.03)                                                \\
                      &                                                & SI  & 0.93 (0.010)                                                     & 0.83 (0.030)                                               & 0.92 (0.008)                                                     & 0.83 (0.03)                                                \\ \hline
\multirow{4}{*}{GBDT} & \multicolumn{2}{l}{Central}                          & 0.98 (0.000)                                                     & 0.97 (0.000)                                               & 0.96 (0.0)                                                       & 0.94 (0.000)                                               \\
                      & \multirow{3}{*}{Federated}                     & IID & 0.97 (0.002)                                                     & 0.96 (0.001)                                               & 0.95 (0.002)                                                     & 0.93 (0.001)                                               \\
                      &                                                & CI  & 0.97 (0.002)                                                     & 0.94 (0.001)                                               & 0.95 (0.001)                                                     & 0.92 (0.001)                                               \\
                      &                                                & SI  & 0.97 (0.002)                                                     & 0.96 (0.001)                                               & 0.95 (0.001)                                                     & 0.93 (0.001)                                              
\end{tabular}
   
\end{table*}

\begin{table*}
% Please add the following required packages to your document preamble:
% \usepackage{multirow}

\caption{performances on the fashion MNIST and A2 of the AML dataset} \label{tab:FMNISTA2} 
\begin{tabular}{lll|ll|ll|}
                      &                                                &     & \multicolumn{2}{c|}{fashion MNIST}                                                                                            & \multicolumn{2}{c|}{A2}                                                                                                       \\
                      &                                                &     & \begin{tabular}[c]{@{}l@{}}Final\\ accuracy\\ (std)\end{tabular} & \begin{tabular}[c]{@{}l@{}}Mean\\ AUC\\ (std)\end{tabular} & \begin{tabular}[c]{@{}l@{}}Final\\ accuracy\\ (std)\end{tabular} & \begin{tabular}[c]{@{}l@{}}Mean\\ AUC\\ (std)\end{tabular} \\ \hline
\multirow{4}{*}{LR}   & \multicolumn{2}{l|}{Central}                         & 0.74 (0.003)                                                     & 0.66 (0.005)                                               & 0.98 (0.002)                                                     & 0.98 (0.002)                                               \\
                      & \multicolumn{1}{c}{\multirow{3}{*}{Federated}} & IID & 0.78 (0.003)                                                     & 0.66 (0.005)                                               & 0.98 (0.003)                                                     & 0.98 (0.001)                                               \\
                      & \multicolumn{1}{c}{}                           & CI  & 0.74 (0.005)                                                     & 0.65 (0.005)                                               & 0.98 (0.002)                                                     & 0.98 (0.001)                                               \\
                      & \multicolumn{1}{c}{}                           & SI  & -                                                                & -                                                          & 0.98 (0.003)                                                     & 0.98 (0.001)                                               \\ \hline
\multirow{4}{*}{SVM}  & \multicolumn{2}{l|}{Central}                         & 0.75 (0.003)                                                     & 0.67 (0.005)                                               & 0.96 (0.006)                                                     & 0.91 (0.001)                                               \\
                      & \multirow{3}{*}{Federated}                     & IID & 0.75 (0.003)                                                     & 0.67 (0.005)                                               & 0.95 (0.003)                                                     & 0.91 (0.001)                                               \\
                      &                                                & CI  & 0.75 (0.004)                                                     & 0.66 (0.005)                                               & 0.95 (0.005)                                                     & 0.91 (0.003)                                               \\
                      &                                                & SI  & -                                                                & -                                                          & 0.95 (0.004)                                                     & 0.92 (0.002)                                               \\ \hline
\multirow{4}{*}{FNN}  & \multicolumn{2}{l|}{Central}                         & 0.67 (0.005)                                                     & 0.6 (0.008)                                                & 0.98 (0.000)                                                     & 0.97 (0.002)                                               \\
                      & \multicolumn{1}{c}{\multirow{3}{*}{Federated}} & IID & 0.68 (0.006)                                                     & 0.61 (0.004)                                               & 0.98 (0.002)                                                     & 0.97 (0.001                                                \\
                      & \multicolumn{1}{c}{}                           & CI  & 0.68 (0.006)                                                     & 0.61 (0.004)                                               & 0.98 (0.004)                                                     & 0.97 (0.003)                                               \\
                      & \multicolumn{1}{c}{}                           & SI  & -                                                                & -                                                          & 0.97 (0.002)                                                     & 0.98 (0.002)                                               \\ \hline
\multirow{4}{*}{CNN}  & \multicolumn{2}{l|}{Central}                         & 0.73 (0.023)                                                     & 0.54 (0.075)                                               & 0.87 (0.046)                                                     & 0.65 (0.047)                                               \\
                      & \multirow{3}{*}{Federated}                     & IID & 0.73 (0.021)                                                     & 0.56 (0.038)                                               & 0.90 (0.005)                                                     & 0.65 (0.031)                                               \\
                      &                                                & CI  & 0.73 (0.021)                                                     & 0.56 (0.038)                                               & 0.90 (0.005)                                                     & 0.65 (0.031)                                               \\
                      &                                                & SI  & -                                                                & -                                                          & 0.90 (0.005)                                                     & 0.65 (0.031)                                               \\ \hline
\multirow{4}{*}{GBDT} & \multicolumn{2}{l|}{Central}                         & 0.87 (0.0)                                                       & 0.84 (0.0)                                                 & 0.98 (0.000)                                                     & 0.95 (0.000)                                               \\
                      & \multirow{3}{*}{Federated}                     & IID & 0.84 (0.001)                                                     & 0.83 (0.0)                                                 & 0.96 (0.001)                                                     & 0.94 (0.001)                                               \\
                      &                                                & CI  & 0.23 (0.192)                                                     & 0.28 (0.184)                                               & 0.95 (0.002)                                                     & 0.92 (0.002)                                               \\
                      &                                                & SI  & -                                                                & -                                                          & 0.97 (0.003)                                                     & 0.94 (0.001)                                              
\end{tabular}    
\end{table*}


\newpage
\clearpage

\newpage
\subsection{Supplementary figures}
\begin{figure}[!htb]
    \centering
    \includegraphics[width = 0.45\textwidth]{SVM_lrates}
    \caption{the effect of varying learning rates for the comparison between federated and centralized SVM models.}
    \label{fig:MNIST2_SVM_lrates}
\end{figure}


\begin{figure}[!htb]
    \centering
    \includegraphics[width = 0.45\textwidth]{MNIST2_CNN}
    \caption{Accuracy curves for the centralized and federated CNN on MNIST2 (IID for federated)}
    \label{fig:MNIST2_CNN}
\end{figure}

\begin{figure}[!htb]
    \centering
    \includegraphics[width = 0.45\textwidth]{MNIST2_SVM}
    \caption{Accuracy curves for the federated IID and SI distributions, compared with the central classifier.}
    \label{fig:MNIST2_SVM}
\end{figure}


\begin{figure}[!htb]
    \centering
    \subfigure[][]{
        \includegraphics[width = 0.3\textwidth]{MNIST4_IID_dist}
    \label{fig:MNIST4_IID}
    }
    \subfigure[][]{
        \includegraphics[width = 0.3\textwidth]{MNIST4_SI_dist}
    }   \label{fig:MNIST4_SI}
    \subfigure[][]{
        \includegraphics[width = 0.3\textwidth]{MNIST4_ci_dist}
    }   \label{fig:MNIST4_ci}
    \caption{Data distributions on MNIST4}
    \label{fig:MNIST4_dists}
\end{figure}

\begin{figure}[!htb]
    \centering
    \includegraphics[width = 0.45\textwidth]{LR_AML}
    \caption{LR on the original AML dataset.}
    \label{fig:AML_LR}
\end{figure}

\begin{figure}[!htb]
    \centering
    \includegraphics[width = 0.45\textwidth]{LR_AML_post}
    \caption{LR on the AML dataset after Z-normalization}
    \label{fig:AML_LR_post}
\end{figure}
    
\begin{figure}[!htb]
    \centering
    \includegraphics[width = 0.45\textwidth]{CNN_KDR}
    \caption{CNN on kinase KDR}
    \label{fig:KDR_CNN}
\end{figure}

\begin{figure}[!htb]
    \centering
    \includegraphics[width = 0.45\textwidth]{ABL1_LR}
    \caption{LR on kinase ABL1}
    \label{fig:ABL1_LR}
\end{figure}


\end{appendices}
